# Supplementary material for: TP53 deficiency induces a low-adhesion transcriptomic signature correlating with accelerated CAR-T cell exhaustion in B-ALL
Source: Front Immunol. 2026 May 28;17:1842309. doi: 10.3389/fimmu.2026.1842309 (PMC13253516; doi:10.3389/fimmu.2026.1842309)
Supplement: Supplementary file 1 [file DataSheet1.zip]

Archive with 5 entries (5 files):
- Figure1.pzfx
- Code_part2_differential_expression_analysis.R
- Code_part3_functional_enrichment_analysis.R
- Figure 2 and Figure3.pzfx
- Figure3.sh
