# Supplementary material for: TP53 deficiency induces a low-adhesion transcriptomic signature correlating with accelerated CAR-T cell exhaustion in B-ALL
Source: Front Immunol. 2026 May 28;17:1842309. doi: 10.3389/fimmu.2026.1842309 (PMC13253516; doi:10.3389/fimmu.2026.1842309)
Supplement: Supplementary file 1 [file DataSheet1.zip › Code_part2_differential_expression_analysis.R]

library(DESeq2)
x<-as.matrix(read.table("gene_counts_matrix.txt",row.names=1,header=TRUE))
x_filter<-c()
gene_name<-rownames(x)
gene_name_filter<-c()
for( i in 1:nrow(x)){
	if(sum(x[i,]==0)<4){
		x_filter<-rbind(x_filter,x[i,])
		gene_name_filter<-c(gene_name_filter,gene_name[i])
		}
}
x_filter<-as.matrix(x_filter)
rownames(x_filter)<-gene_name_filter
DE_file<-x_filter
#countData <- all
colData <- data.frame(row.names=colnames(DE_file),condition=factor(c("KO","KO","KO","WT","WT","WT"),levels=c("EKO","WT")))
dds <- DESeqDataSetFromMatrix(countData = DE_file,colData = colData,design = ~ condition)
dds <- DESeq(dds)

###########比较KD和Control
res <- results(dds,contrast=c("condition","KO","WT"))
write.table(res,file="DEseq2_differential_genes_KO_WT.txt",sep="\t",na="NA",quote=TRUE)
pdf("DESeq2_MA_KO_WT.pdf")
plotMA(res)
dev.off()
pdf("DESeq2_hist_KO_WT.pdf")
hist(res$pvalue, breaks=100, col="skyblue", border="slateblue", main="",xlab="P-value")
dev.off()
resOrdered <- res[order(res$padj),]
head(resOrdered)


#############输出DESeq2的标准化矩阵
dds<-estimateSizeFactors(dds)
dds_normalized<-counts(dds,normalized=TRUE)
write.table(dds_normalized,"Normalize_count_DEGseq2_KO_WT.txt",sep="\t",quote=FALSE)

############Extracting transformed values
vsd <- vst(dds, blind=FALSE)
rld <- rlog(dds, blind=FALSE)
head(assay(vsd), 3)
############PCAplot
pdf("PCA_plot_KO_WT.pdf")
plotPCA(vsd, intgroup=c("condition"))
dev.off()


############样本之间距离

sampleDists <- dist(t(assay(vsd)))
library("RColorBrewer")
sampleDistMatrix <- as.matrix(sampleDists)
rownames(sampleDistMatrix) <- paste(vsd$condition, vsd$type, sep="-")
colnames(sampleDistMatrix) <- NULL
colors <- colorRampPalette( rev(brewer.pal(9, "Blues")) )(255)
library(pheatmap)
pdf("pheatmap_distance_between_samples_KO_WT.pdf")
pheatmap(sampleDistMatrix,
         clustering_distance_rows=sampleDists,
         clustering_distance_cols=sampleDists,
         col=colors,cellwidth=30,cellheight=30)
dev.off()
