# Supplementary material for: TP53 deficiency induces a low-adhesion transcriptomic signature correlating with accelerated CAR-T cell exhaustion in B-ALL
Source: Front Immunol. 2026 May 28;17:1842309. doi: 10.3389/fimmu.2026.1842309 (PMC13253516; doi:10.3389/fimmu.2026.1842309)
Supplement: Supplementary file 1 [file DataSheet1.zip › Code_part3_functional_enrichment_analysis.R]

library(clusterProfiler)
library(org.Hs.eg.db)

#gene ontology
data_A_up<-as.matrix(read.table("DEGs_up_KO_WT.txt",head=FALSE,sep="\t"))
data_A_down<-as.matrix(read.table("DEGs_down_KO_WT.txt",head=FALSE,sep="\t"))
go_A_up <- enrichGO(data_A_up[,1], OrgDb = org.Hs.eg.db, ont='ALL',pAdjustMethod = 'BH',pvalueCutoff = 0.05, 
                    qvalueCutoff = 0.2,keyType = 'SYMBOL')
go_A_down <- enrichGO(data_A_down[,1], OrgDb = org.Hs.eg.db, ont='ALL',pAdjustMethod = 'BH',pvalueCutoff = 0.05, 
                      qvalueCutoff = 0.2,keyType = 'SYMBOL')
write.table(go_A_up,"GO_KO_WT_up_annotation.txt",sep="\t",quote=FALSE)
write.table(go_A_down,"GO_KO_WT_down_annotation.txt",sep="\t",quote=FALSE)

pdf("GO_KO_WT_up_annotation_barplot.pdf",width=10)
barplot(go_A_up,showCategory=15,drop=T)
dev.off()
pdf("GO_KO_WT_up_annotation_dotplot.pdf",width=10)
dotplot(go_A_up,showCategory=15)
dev.off()

pdf("GO_KO_WT_down_annotation_barplot.pdf",width=10)
barplot(go_A_down,showCategory=15,drop=T)
dev.off()
pdf("GO_KO_WT_down_annotation_dotplot.pdf",width=10)
dotplot(go_A_down,showCategory=15)
dev.off()

#KEGG
data_A_up<-as.matrix(read.table("DEGs_up_KO_WT.txt",head=FALSE,sep="\t"))
data_A_down<-as.matrix(read.table("DEGs_down_KO_WT.txt",head=FALSE,sep="\t"))
genelist_A_up <- bitr(data_A_up[,1], fromType="SYMBOL", toType=c("ENTREZID","ENSEMBL"), OrgDb="org.Hs.eg.db")
genelist_A_down <- bitr(data_A_down[,1], fromType="SYMBOL", toType=c("ENTREZID","ENSEMBL"), OrgDb="org.Hs.eg.db")

kegg_A_up<- enrichKEGG(genelist_A_up[,2], organism = 'hsa', keyType = 'kegg', pvalueCutoff = 0.05,pAdjustMethod = 'BH', 
                       minGSSize = 10,maxGSSize = 500,qvalueCutoff = 0.2,use_internal_data = FALSE)
kegg_A_down<- enrichKEGG(genelist_A_down[,2], organism = 'hsa', keyType = 'kegg', pvalueCutoff = 0.05,pAdjustMethod = 'BH', 
                         minGSSize = 10,maxGSSize = 500,qvalueCutoff = 0.2,use_internal_data = FALSE)

write.table(kegg_A_up,"KEGG_KO_WT_up_annotation.txt",sep="\t",quote=FALSE)
write.table(kegg_A_down,"KEGG_KO_WT_down_annotation.txt",sep="\t",quote=FALSE)

pdf("KEGG_KO_WT_up_annotation_barplot.pdf",width=10)					 
barplot(kegg_A_up, showCategory=15)
dev.off()
pdf("KEGG_KO_WT_up_annotation_dotplot.pdf",width=10)					 
dotplot(kegg_A_up, showCategory=15)
dev.off()

pdf("KEGG_KO_WT_down_annotation_barplot.pdf",width=10)					 
barplot(kegg_A_down, showCategory=15)
dev.off()
pdf("KEGG_KO_WT_down_annotation_dotplot.pdf",width=10)					 
dotplot(kegg_A_down, showCategory=15)
dev.off()
