# Supplementary material for: TP53 deficiency induces a low-adhesion transcriptomic signature correlating with accelerated CAR-T cell exhaustion in B-ALL
Source: Front Immunol. 2026 May 28;17:1842309. doi: 10.3389/fimmu.2026.1842309 (PMC13253516; doi:10.3389/fimmu.2026.1842309)
Supplement: Supplementary file 1 [file DataSheet1.zip › Figure3.sh]

#step1: data cleaning
trim_galore -j 10 --trim-n --paired -q 25 --phred33 --length 35 -e 0.1 --stringency 2  -o ./1_clean/ /path/to/sample_R1.fq.gz  /path/to/sample_R2.fq.gz

#step3: QC
fastqc -t 4 ../rawdata/*.gz -o raw/
fastqc -t 4 ../1_clean/*.gz -o clean/
multiqc ./*zip

#step3: mapping
STAR --runThreadN 5 \
--readFilesIn /path/to/sample_R1_val_1.fq.gz  /path/to/sample_R2_val_2.fq.gz \
--quantMode TranscriptomeSAM --outSAMtype BAM SortedByCoordinate \
--outFileNamePrefix /path/to/sample_ \
--genomeDir /path/to/STAR_index_Hg38/ \
--readFilesCommand zcat

#step4: gene counting
htseq-count -i gene_name -f bam -s no /path/to/sample_Aligned.sortedByCoord.out.bam \
/path/to/gencode.v49.annotation.gtf > sample.count.txt
